# Supplementary material for: Differences in the consolidation by spontaneous and evoked ripples in the presence of active dendrites
Source: PLoS Comput Biol. 2024 Jun 25;20(6):e1012218. doi: 10.1371/journal.pcbi.1012218 (PMC11230591; doi:10.1371/journal.pcbi.1012218)
Supplement: S1 File — Jupyter notebooks with the routines used for the described simulations. (ZIP) [file pcbi.1012218.s001.zip]

Archive with 13 entries (9 files):
- Code/
- Code/.ipynb_checkpoints/
- Code/.ipynb_checkpoints/Plot_SpikeRaster-checkpoint.ipynb
- Code/.ipynb_checkpoints/Plot_Weights-checkpoint.ipynb
- Code/.ipynb_checkpoints/Simulation-checkpoint.ipynb
- Code/.ipynb_checkpoints/Sim_in_a_Box-checkpoint.ipynb
- Code/lib/
- Code/lib/.ipynb_checkpoints/
- Code/lib/spikes_and_delays.py
- Code/lib/__init__.py
- Code/Plot_SpikeRaster.ipynb
- Code/Plot_Weights.ipynb
- Code/Simulation.ipynb
