# Supplementary material for: Differences in the consolidation by spontaneous and evoked ripples in the presence of active dendrites
Source: PLoS Comput Biol. 2024 Jun 25;20(6):e1012218. doi: 10.1371/journal.pcbi.1012218 (PMC11230591; doi:10.1371/journal.pcbi.1012218)
Supplement: S1 File — Jupyter notebooks with the routines used for the described simulations. (ZIP) [file pcbi.1012218.s001.zip › Code/lib/spikes_and_delays.py]

import numpy as np


# CSRC-Matrix Class For Synaptic-Plasticity

class CSRCMatrix(object):
    
    def __init__(self, N, Eps):
        
        self.value=[]
        self.column=[]
        self.rowpointer=[]
        
        self.row=[]
        self.index=[]
        self.columnpointer=[]
        
        for i in range(N):
            ii=np.where(Eps[i]>0)
            self.rowpointer.append([len(self.value), len(self.value)+len(ii[0])])
            self.value.extend(Eps[i,ii][0])
            self.column.extend(ii[0])
        
        self.column=np.array(self.column)
        
        for i in range(N):
            ii=np.where(self.column==i)[0]
            self.columnpointer.append([len(self.index), len(self.index)+len(ii)])
            self.index.extend(ii)
            ii=np.where(Eps[:,i]>0)
            self.row.extend(ii[0])
            
        self.index=np.array(self.index)
        self.value=np.array(self.value)
        
        self.column=np.array(self.column)
        self.row=np.array(self.row)
        self.rowpointer=np.array(self.rowpointer)
        self.columnpointer=np.array(self.columnpointer)

        
    def __getitem__(self,i):
        
        if i[1]=='row-w':
            return self.value[self.rowpointer[i[0]][0]:self.rowpointer[i[0]][1]]
        if i[1]=='column-w':
            return self.value[self.index[self.columnpointer[i[0]][0]:self.columnpointer[i[0]][1]]]
        #if i[1]=='FF-row-i':
        #    temp = self.column[self.rowpointer[i[0]][0]:self.rowpointer[i[0]][1]]
        #  #  return temp[where(temp)]
            #return self.column[self.rowpointer[i[0]][0]:self.rowpointer[i[0]][1]]
        if i[1]=='row-i':
            return self.column[self.rowpointer[i[0]][0]:self.rowpointer[i[0]][1]]
        if i[1]=='column-i':
            return self.row[self.columnpointer[i[0]][0]:self.columnpointer[i[0]][1]]
        if i[1]=='predefined':
            return self.value[i[0]]
            
    def __setslice__(self,i,j,W):

        self.b[i:j]=W

    def __setitem__(self,i,W):
        if i[1]=='row-w':
            self.value[self.rowpointer[i[0]][0]:self.rowpointer[i[0]][1]]=W
        if i[1]=='column-w':
            self.value[self.index[self.columnpointer[i[0]][0]:self.columnpointer[i[0]][1]]]=W
        if i[1]=='predefined':
            self.value[i[0]]=W
             
# Circular Vector for Spike Delay Computations
class CircularVector(object):
    
    def __init__(self,n):
        self.X=np.zeros(n, dtype=int) # create an array of length maxspikes+1
        self.cursor=0 #initial position
        self.n=n #length of the array (maxspikes+1)
        
    def __getitem__(self,i): #if we call e.g. CircularVector[50] in class SpikeCOntainer, this will be returned: 
        if i[1]=='getitem':
            return self.X[(self.cursor+i[0])%self.n] # % is the modulus function
        if i[1]=='getslice':
            i0, j0=self.endpoints(i[0][0],i[0][1])
            if j0>=i0:
                return self.X[i0:j0]
            else:
                return np.hstack((self.X[i0:], self.X[:j0]))
            
    def __setitem__(self,i,W): # if e.g. CircularVector[50]=x this will be returned:
        if i[1]=='setitem':
            self.X[(self.cursor+i[0])%self.n]=W
        if i[1]=='setslice':
            i0,j0=self.endpoints(i[0][0],i[0][1])
            if j0>i0:
                self.X[i0:j0]=W
            elif j0<i0:
                self.X[i0:]=W[:self.n-i0]
                self.X[:j0]=W[self.n-i0:] #???
        
    def endpoints(self,i,j):
        return (self.cursor+i)%self.n, (self.cursor+j)%self.n
    
# Spike Container for Saving Spikes

class SpikeContainer(object):
    def __init__(self,n,m):
        self.S=CircularVector(n+1) #Create an array for the spike indices that is circular
        self.ind=CircularVector(m+1) #Create an array for the delay that is circular
        
    def push(self, spikes):
        ns=len(spikes)
        self.S[[[0,ns],'setslice']]=spikes #Our Spikecontainer is filled up with the new spikes, however if slice is set: see class Circ.
        self.S.cursor=(self.S.cursor+ns)%self.S.n #the index cursor is udpated
        self.ind.cursor=(self.ind.cursor+1)%self.ind.n #the delay time cursor is udpated
        self.ind[[0, 'setitem']]=self.S.cursor #the first element of the delay array is set to the spike array cursor value
        
    def __getitem__(self,i):  #if we call e.g. spikecontainer[50], this will be returned: 
        if i[1]=='getitem':
            j=self.ind[[-i[0]-1, 'getitem']]-self.S.cursor #value of element [-i+1] of delay array minus cursor position of spike index array
            k=self.ind[[-i[0], 'getitem']]-self.S.cursor+self.S.n #value of element [-i+1] of delay array minus cursor+length of spike array
            return self.S[[[j,k], 'getslice']]
        if i[1]=='getslice':
            k=self.ind[[-i[0][1], 'getitem']]-self.S.cursor #delaystep vector item -ns - spike array cursor position
            l=self.ind[[-i[0][0], 'getitem']]-self.S.cursor+self.S.n #delaystep vector item -0 - spike array cursor position + length of spike array
            return self.S[[[k,l], 'getslice']]
        
        
        

    
