# Supplementary material for: Differences in the consolidation by spontaneous and evoked ripples in the presence of active dendrites
Source: PLoS Comput Biol. 2024 Jun 25;20(6):e1012218. doi: 10.1371/journal.pcbi.1012218 (PMC11230591; doi:10.1371/journal.pcbi.1012218)
Supplement: S1 File — Jupyter notebooks with the routines used for the described simulations. (ZIP) [file pcbi.1012218.s001.zip › Code/lib/__init__.py]

#!/usr/bin/env python3
# -*- coding: utf-8 -*-

"""Core Library"""
from .spikes_and_delays import *
