# Supplementary material for: Differences in the consolidation by spontaneous and evoked ripples in the presence of active dendrites
Source: PLoS Comput Biol. 2024 Jun 25;20(6):e1012218. doi: 10.1371/journal.pcbi.1012218 (PMC11230591; doi:10.1371/journal.pcbi.1012218)
Supplement: S1 File — Jupyter notebooks with the routines used for the described simulations. (ZIP) [file pcbi.1012218.s001.zip › Code/Plot_SpikeRaster.ipynb]

# %% [code]
from matplotlib.ticker import FormatStrFormatter
from matplotlib.ticker import MaxNLocator
from matplotlib.pyplot import gca
import matplotlib.pyplot as plt
from matplotlib.font_manager import FontProperties
from matplotlib import colors
import matplotlib.gridspec as gridspec

from scipy.ndimage import gaussian_filter1d
from scipy.signal import find_peaks
#Define different Fonts
font = FontProperties()
font.set_style('italic')
font.set_family('sans-serif')
font.set_variant('small-caps')
font.set_weight('normal')
font.set_size(14)

font2 = FontProperties()
font2.set_style('italic')
font2.set_family('sans-serif')
font2.set_variant('small-caps')
font2.set_weight('normal')
font2.set_size(12)

#import matplotlib as mpl
#import pylab as plt
import seaborn as sns
sns.set(style="ticks")
import copy
import pickle
import pywt
import numpy as np
import os
from scipy.ndimage.filters import maximum_filter
from scipy.ndimage.morphology import generate_binary_structure, binary_erosion

class MidpointNormalize(colors.Normalize):
    """Normalise the colorbar."""
    def __init__(self, vmin=None, vmax=None, midpoint=None, clip=False):
        self.midpoint = midpoint
        mpl.colors.Normalize.__init__(self, vmin, vmax, clip)

    def __call__(self, value, clip=None):
        x, y = [self.vmin, self.midpoint, self.vmax], [0, 0.5, 1]
        return np.ma.masked_array(np.interp(value, x, y), np.isnan(value))

# %% [code]
# Units
mV=ms=1e-3                #milli
s = 1000*ms
nA=nS=nF=1e-9             #nano
dt=0.1*ms                 #timestep
N=int(480)    #2750                    #number of neurons
Ne=int(400)   #2500                   #excitatory neurons
Ni=N-Ne                       #inhibitory neurons
M0=100
M1=300

sim_duration = 600*1000*ms


# %% [code]
def set_case(case_ct):
    #Units:
    mV=ms=1e-3                #milli
    nA=nS=nF=1e-9             #nano
    dt=0.1*ms                 #timestep
    
    if case_ct == 0:
        dendrite_scaling = 1.4
        flg_1 = "numb"
        flg_2 = "spontaneous"
        flg_3 = "na"
        plot_color = "tab:orange"
        spontaneous = 1
        induced = 0
        numb = 1
        sensitive = 0  
        t_plus = "na"
        t_next = 1100*ms
        
    elif case_ct == 1:
        dendrite_scaling = 1.4
        flg_1 = "numb"
        flg_2 = "induced"
        flg_3 = "70"
        plot_color = "tab:red"
        spontaneous = 0
        induced = 1
        numb = 1
        sensitive = 0
        t_plus  =  "na"
        t_next  = 1100*ms

    elif case_ct == 2:
        dendrite_scaling = 1
        flg_1 = "sensitive"
        flg_2 = "spontaneous"
        flg_3 = "na"
        plot_color = "tab:blue"
        spontaneous = 1
        induced = 0
        numb = 0
        sensitive = 1
        t_plus = "na"
        t_next =  1100*ms
    elif case_ct == 3:
        dendrite_scaling = 1
        flg_1 = "sensitive"
        flg_2 = "induced"
        flg_3 = "70"
        plot_color = "tab:green"
        spontaneous = 0
        induced = 1
        numb = 0
        sensitive = 1
        t_plus  = "na"
        t_next  = 1100*ms
    elif case_ct == 4:
        dendrite_scaling = 1
        flg_1 = "progression"
        flg_2 = "progression"
        flg_3 = "70"
        plot_color = "tab:purple"
        spontaneous = 0
        induced = 1
        numb = 0
        sensitive = 1
        t_plus  = "na"
        t_next  = 1100*ms

        
    Thetab=8.65*nS*0.7*1.2*dendrite_scaling   #Dendritic Spiking Threshold
    
    print("Case: "+str(case_ct+1)+"/4")
    print(""+str(flg_1)+","+str(flg_2)+", "+str(dendrite_scaling)+", "+str(t_plus))
    return numb, sensitive, spontaneous, induced, Thetab, flg_1,flg_2,flg_3,plot_color, t_plus, t_next

# %% [code]
case_ct = 4

numb,sensible,spontaneous,induced,Thetab,flg_1,flg_2,flg_3,plot_color,  t_plus, t_next = set_case(case_ct)

# %% [markdown]
## Spike Rasterplot

# %% [code]
custom_path = "test/42/"
plot_path = "test/42/spike_raster"
if not os.path.exists(plot_path):
    os.mkdir(plot_path)

# %% [code]
case_name_allspikes = "allspikes_"+str(flg_1)+"_"+str(flg_2)+"_"+str(flg_3)+"ms_raw.p"
spike_monitor = pickle.load( open( custom_path+case_name_allspikes, "rb" ) )
index,Time=zip(*spike_monitor)

# %% [code]
%matplotlib inline

start=2000
end=3000

case_name = "spiking_activity_pattern_"+str(flg_1)+"_"+str(flg_2)+"_"+str(int(sim_duration))+"s_"+str(start)+"_"+str(end)

plt.figure()
plt.title("Spiking activity, "+str(flg_1)+", "+str(flg_2))
plt.axhspan(M0,M1+30, color='k', alpha=0.5)
plt.axhspan(Ne,N, color='r', alpha=0.5)
plt.plot(np.array(Time),index,'k,')
plt.plot(np.array(Time)/ms,index,'ks', markeredgewidth=0.0, markersize=1)
#plt.xlim((max(Time)-2)/ms,(max(Time)-6*dt)/ms)
plt.xlim(start, end)
plt.ylim(0, N)
plt.xlabel('t in ms', fontproperties=font)
plt.ylabel('Neuron index', fontproperties=font)
a = gca()
a.locator_params(tight=True, axis='y', nbins=5)
a.locator_params(tight=True, axis='x', nbins=4)
a.set_yticklabels(a.get_yticks(), fontproperties=font)
a.yaxis.set_ticks_position('left')
a.xaxis.set_ticks_position('bottom')
a.tick_params(axis='both', direction='out', length=6)
#a.xaxis.set_major_formatter(FormatStrFormatter('%.1f/1000'))
ylabels=[0,200,330,400,N]
plt.yticks(ylabels, ylabels, rotation='horizontal')
plt.tight_layout()
fig = plt.gcf()
fig.savefig(plot_path + "Raster.pdf",bbox_inches='tight', format="pdf", dpi=600)
