# Supplementary material for: Differences in the consolidation by spontaneous and evoked ripples in the presence of active dendrites
Source: PLoS Comput Biol. 2024 Jun 25;20(6):e1012218. doi: 10.1371/journal.pcbi.1012218 (PMC11230591; doi:10.1371/journal.pcbi.1012218)
Supplement: S1 File — Jupyter notebooks with the routines used for the described simulations. (ZIP) [file pcbi.1012218.s001.zip › Code/Plot_Weights.ipynb]

# %% [code]
import numpy as np
import pickle
import matplotlib.pyplot as plt
import os
import pandas as pd

from matplotlib.ticker import FormatStrFormatter
from matplotlib.pyplot import gca
from matplotlib.font_manager import FontProperties
#Define different Fonts
font = FontProperties()
font.set_style('italic')
font.set_family('sans-serif')
font.set_variant('small-caps')
font.set_weight('normal')
font.set_size(14)

font2 = FontProperties()
font2.set_style('italic')
font2.set_family('sans-serif')
font2.set_variant('small-caps')
font2.set_weight('normal')
font2.set_size(12)


# Units
mV=ms=1e-3                #milli
s = 1000*ms
nA=nS=nF=1e-9             #nano
dt=0.1*ms                 #timestep
N=int(480)    #2750                    #number of neurons
Ne=int(400)   #2500                   #excitatory neurons
Ni=N-Ne                       #inhibitory neurons
M0=100
M1=300

sim_duration = 60*1000*ms

# %% [code]
def set_case(case_ct):
    #Units:
    mV=ms=1e-3                #milli
    nA=nS=nF=1e-9             #nano
    dt=0.1*ms                 #timestep
    
    if case_ct == 0:
        dendrite_scaling = 1.4
        flg_1 = "numb"
        flg_2 = "spontaneous"
        flg_3 = "na"
        plot_color = "tab:orange"
        spontaneous = 1
        induced = 0
        numb = 1
        sensitive = 0  
        t_plus = "na"
        t_next = 1100*ms
        
    elif case_ct == 1:
        dendrite_scaling = 1.4
        flg_1 = "numb"
        flg_2 = "induced"
        flg_3 = "70"
        plot_color = "tab:red"
        spontaneous = 0
        induced = 1
        numb = 1
        sensitive = 0
        t_plus  =  "na"
        t_next  = 1100*ms

    elif case_ct == 2:
        dendrite_scaling = 1
        flg_1 = "sensitive"
        flg_2 = "spontaneous"
        flg_3 = "na"
        plot_color = "tab:blue"
        spontaneous = 1
        induced = 0
        numb = 0
        sensitive = 1
        t_plus = "na"
        t_next =  1100*ms
    elif case_ct == 3:
        dendrite_scaling = 1
        flg_1 = "sensitive"
        flg_2 = "induced"
        flg_3 = "70"
        plot_color = "tab:green"
        spontaneous = 0
        induced = 1
        numb = 0
        sensitive = 1
        t_plus  = "na"
        t_next  = 1100*ms
    elif case_ct == 4:
        dendrite_scaling = 1
        flg_1 = "progression"
        flg_2 = "progression"
        flg_3 = "70"
        plot_color = "tab:purple"
        spontaneous = 0
        induced = 1
        numb = 0
        sensitive = 1
        t_plus  = "na"
        t_next  = 1100*ms

        
    Thetab=8.65*nS*0.7*1.2*dendrite_scaling   #Dendritic Spiking Threshold
    
    print("Case: "+str(case_ct+1)+"/4")
    print(""+str(flg_1)+","+str(flg_2)+", "+str(dendrite_scaling)+", "+str(t_plus))
    return numb, sensitive, spontaneous, induced, Thetab, flg_1,flg_2,flg_3,plot_color, t_plus, t_next

# %% [code]
case_ct = 4

custom_path = "test/42/"
plot_path = "test/42/"

#exec(open("lib/parameter_set.py").read())
numb,sensible,spontaneous,infused,Thetab,flg_1,flg_2,flg_3,plot_color,t_plus,t_next = set_case(case_ct)

# %% [code]
print(numb, sensible, spontaneous, infused)

case_name_starting = "starting_weights_matrix_"+str(flg_1)+"_"+str(flg_2)+"_"+str(flg_3)+"ms_raw"".p"
case_name_ending = "ending_weights_matrix_"+str(flg_1)+"_"+str(flg_2)+"_"+str(flg_3)+"ms_raw"".p"
case_name_timedev = "timdev_weights_matrix_"+str(flg_1)+"_"+str(flg_2)+"_"+str(flg_3)+"ms_raw"".p"
case_name_connection_matrix = "connection_matrix_"+str(flg_1)+"_"+str(flg_2)+"_"+str(flg_3)+"ms_raw"".p"
#case_name_rate = "rates_"+str(flg_1)+"_"+str(flg_2)+"_"+str(flg_3)+"ms_raw.p"

temp_starting_weights = pickle.load( open(custom_path+case_name_starting, "rb" ) )
Eps_ex0 = temp_starting_weights
temp_ending_weights = pickle.load( open(custom_path+case_name_ending, "rb" ) )
temp_timdev_weights = pickle.load( open(custom_path+case_name_timedev, "rb" ) )
Eps_ex =temp_timdev_weights
temp_connection_matrix = pickle.load( open(custom_path+case_name_connection_matrix, "rb" ) )
#rate=pickle.load( open(custom_path+case_name_rate, "rb" ) )[3,:]

infu_connection_matrix = temp_connection_matrix[M0:M0+40][:]
ff_connection_matrix = temp_connection_matrix[M0:M1][:]

# %% [code]
#presort weights only connections
temp_starting_weights_values = temp_starting_weights[temp_connection_matrix>0]
temp_ending_weights_values = temp_ending_weights[temp_connection_matrix>0]

# 100 - 140 = infused SWR structure
temp_starting_weights_infu = temp_starting_weights[M0:M0+40]
temp_ending_weights_infu = temp_ending_weights[M0:M0+40]
temp_starting_weights_infu_values  = temp_starting_weights_infu[infu_connection_matrix>0]
temp_ending_weights_infu_values = temp_ending_weights_infu[infu_connection_matrix>0]

# 100 - 300 = FF structure
temp_starting_weights_FF = temp_starting_weights[M0:M1]
temp_ending_weights_FF = temp_ending_weights[M0:M1]
temp_starting_weights_FF_values = temp_starting_weights_FF[ff_connection_matrix>0]
temp_ending_weights_FF_values = temp_ending_weights_FF[ff_connection_matrix>0]


delta_weights_FF = np.subtract(temp_ending_weights_FF_values,temp_starting_weights_FF_values)
delta_weights_infu = np.subtract(temp_ending_weights_infu_values,temp_starting_weights_infu_values)
delta_weights = np.subtract(temp_ending_weights,temp_starting_weights)

# %% [markdown]
## Scatter: Final vs starting

# %% [code]
eval_method = "weights_changes/"
exact_plot_path = plot_path + eval_method +"/"

    
if not os.path.exists(exact_plot_path):
    os.mkdir(exact_plot_path)

# %% [code]
%matplotlib inline
case_name = "endw_startw_"+str(flg_1)+"_"+str(flg_2)+"_"+str(flg_3)+"ms"
title_fontsize = 14
label_fontsize = 10
marker_size=15
ident = [0.0, 1.0]

plt.figure()
plt.title(r'Final vs. initial weights {$g_{start}$},{$g_{end}$}'
          "\n"
          +str(flg_1)+" dendrites, "+str(flg_2)+" SWRs", fontsize = title_fontsize)
ax = plt.gca()
# all weights
plt.scatter(temp_starting_weights_values, temp_ending_weights_values, alpha=0.5,color=plot_color, s=0.2**2,label= r'($g_{start},g_{end}$)')
# FF structure
if (case_ct  == int(0)) or (case_ct == int(2)):
    plt.scatter(temp_starting_weights_FF_values, temp_ending_weights_FF_values, alpha=0.5,color="k", s=0.2**2,label= r'($g_{start},g_{end}$) FF')
elif (case_ct == int(1)) or (case_ct == int(3)):
    plt.scatter(temp_starting_weights_FF_values, temp_ending_weights_FF_values, alpha=0.5,color="k", s=0.2**2,label= r'($g_{start},g_{end}$) FF')
#    plt.scatter(temp_starting_weights_infu_values, temp_ending_weights_infu_values, alpha=0.5,color="k", s=0.2**2,label= r'($g_{start},g_{end}$) Infused SWR')

plt.plot(ident,ident,c="k", alpha=0.2,  label = r'$g_{end}$ = $g_{start}$')


ymin, ymax = 0,max(temp_ending_weights[:400].flatten())*1.05
plt.xlim(0,max(temp_starting_weights[:400].flatten())*1.05)
plt.ylim(ymin, ymax)


plt.xlabel("Starting weight $g_{start}$[nS]", fontsize= label_fontsize)
plt.ylabel(r"Final weight $g_{end}$ [nS]", fontsize = label_fontsize)
plt.legend(loc='upper right', bbox_to_anchor=(1, 0.95),fancybox=True,shadow=True, ncol=1)

plt.tight_layout()

plt.savefig(exact_plot_path+case_name+".pdf",bbox_inches='tight', format="pdf", dpi=600)

# %% [markdown]
## Scatter: $\Delta g$ vs. starting $g$

# %% [code]
case_name = "dw_startw_"+str(flg_1)+"_"+str(flg_2)+"_"+str(flg_3)+"ms"
title_fontsize = 14
label_fontsize = 10
marker_size=15

fig, ax= plt.subplots()
plt.title(r'Weight development ($w_{ij,init}$, $\Delta w_{ij}$)'
          "\n"
          +str(flg_1)+" dendrites, "+str(flg_2), fontsize = title_fontsize)
#plt.scatter(np.true_divide(temp_starting_weights[temp_connection_matrix>0],1e-9), np.true_divide(delta_weights[temp_connection_matrix>0],1e-9), alpha=0.5,color=plot_color, s=0.2**2,label= r'($g_{start}$,$\Delta g$)')
# FF structure
if (case_ct  == int(0)) or (case_ct == int(2)):
    plt.scatter(np.true_divide(temp_starting_weights_FF_values,1e-9), np.true_divide(delta_weights_FF,1e-9), alpha=0.2,color=plot_color, s=1**2,label= r'($w_{init}$,$\Delta w_{ij}$) FF')
elif (case_ct == int(1)) or (case_ct == int(3)):
    plt.scatter(np.true_divide(temp_starting_weights_FF_values,1e-9), np.true_divide(delta_weights_FF,1e-9), alpha=0.2,color=plot_color, s=1**2,label= r'($w_{init}$,$\Delta w_{ij}$) FF')
    #plt.scatter(np.true_divide(temp_starting_weights_infu_values,1e-9), np.true_divide(delta_weights_infu,1e-9), alpha=0.2,color=plot_color, s=1**2,label= r'($g_{start}$,$\Delta g$) Inf. SWR')  
ax.axhline(y=0, xmin=0, xmax=1, c="k", alpha=0.2,  label = r'$\Delta w$ = 0nS')
if (case_ct == 1) or (case_ct==0):
    ax.axvline(x=7.3*1.4, ymin=ymin, ymax=ymax, color="k",alpha=0.3,ls=":")
else:
    ax.axvline(x=7.3, ymin=ymin, ymax=ymax, color="k",alpha=0.3,ls=":")

ymin, ymax = min(np.true_divide(delta_weights,1e-9).flatten())*0.95,max(np.true_divide(delta_weights,1e-9).flatten())*1.05

plt.xlim(0,12)
plt.ylim(ymin, ymax)

plt.xlabel("Starting weight $w_{ij,init}$ [nS]", fontsize= label_fontsize)
plt.ylabel(r"Weight change $\Delta w_{ij}$ [nS]", fontsize = label_fontsize)
plt.legend(loc='lower left', bbox_to_anchor=(0, 0),fancybox=True,shadow=True, ncol=1)
plt.tight_layout()

fig = plt.gcf()

fig.savefig(exact_plot_path+case_name+".pdf",bbox_inches='tight', format="pdf", dpi=600)


# %% [markdown]
# Mapping to place field

# %% [code]
def Place_field(M0, M1, N):
    
    P=np.zeros((M1-M0,2))
    
    #Linear track length:
    dw=np.ones(N)*30*10**-2
    L=(190.*10**-2-dw[0])/2.
    
    xctr=np.zeros(M1-M0)
  
    for i in range(M1-M0):
        
        xctr[i]=(L-dw[i]/2.)/(M1-M0)*i
        
        P[i][0]=xctr[i]-dw[i]/2.
        P[i][1]=xctr[i]+dw[i]/2.
 
    return P, xctr

# %% [code]
print(sim_duration)
for end_time in [200,400,600]:

    case_name = "placecell_weight_shift_"+str(flg_1)+"_"+str(flg_2)+"_"+str(end_time)

    its=int(end_time/dt)      #Resulting Number of Simulation Steps
    
    interval = int(sim_duration/60)
    
    #MeanRate=np.mean(rate,axis=0)
    if int(end_time/interval)<np.shape(Eps_ex)[0]:
        Eps_ex_new  = np.asarray(Eps_ex)[int(end_time/interval),:,:]
    else:
        Eps_ex_new  = np.asarray(temp_ending_weights)

    
    etaSS=1e-12 #etaSS=4*10**-12*0.15            #Synaptic Scaling Learning Rate
    eta=1.2e-10 #eta=12*10**-11                  #STDP Learning Rate

    P, xctr=Place_field(M0, M1, N)


    distance=[]
    connectionstrength=[]
    for i in range(M0,M1):
        for j in range(M0,M1):
            if Eps_ex_new[j][i]>0:
                distance.append(xctr[i-M0]-xctr[j-M0])
                connectionstrength.append(Eps_ex_new[j][i])


    distN=int(N/10.)

    distance0=[]
    connectionstrength0=[]
    for i in range(M0, M1):
        for j in range(M0,M1):
            if Eps_ex0[j][i]>0:
                distance0.append(xctr[i-M0]-xctr[j-M0])
                connectionstrength0.append(Eps_ex0[j][i])

    distance=[]
    connectionstrength=[]
    for i in range(M0, M1):
        for j in range(M0,M1):
            if Eps_ex_new[j][i]>0:
                distance.append(xctr[i-M0]-xctr[j-M0])
                connectionstrength.append(Eps_ex_new[j][i])

    distance,connectionstrength = zip(*sorted(zip(distance,connectionstrength)))
    distance0,connectionstrength0 = zip(*sorted(zip(distance0,connectionstrength0)))
    distanceM=[]
    connectionstrengthM=[]
    distance0M=[]
    connectionstrength0M=[]
    for i in range(len(distance)-distN):
        distanceM.append(sum(distance[i:i+distN])/float(distN))
        connectionstrengthM.append(sum(connectionstrength[i:i+distN])/float(distN))
    for i in range(len(distance0)-distN):
        distance0M.append(sum(distance0[i:i+distN])/float(distN))
        connectionstrength0M.append(sum(connectionstrength0[i:i+distN])/float(distN))


    plt.figure()
    plt.plot(distance0,np.array(connectionstrength0)*10**9, 'darkseagreen', marker='s', markeredgewidth=0.0, markersize=4, linewidth=0, alpha=0.5)
    plt.plot(distance,np.array(connectionstrength)*10**9, 'coral', marker='s', markeredgewidth=0.0, markersize=4, linewidth=0, alpha=0.5)
    plt.plot(distance0M,np.array(connectionstrength0M)*10**9, color='g', linewidth=2, label=str(0)+' s | '+str(flg_1)+", "+str(flg_2))
    plt.plot(distanceM,np.array(connectionstrengthM)*10**9, color='r', linewidth=2, label=str(int(its*dt))+' s | $\eta_{SS}$='+str(np.round(etaSS*10**9,7))+' nS | $\eta$='+str(eta*10**9)+' nS')
    lgd=plt.legend(bbox_to_anchor=(0., 1.02, 1., .102),loc=3,ncol=1, borderaxespad=0, mode="expand", prop=font2)

    #    plt.grid()
    plt.xlim(-0.2,0.4)
    #    plt.ylim(0,int(max(np.array(connectionstrengthM)+np.array(connectionstrengthStD))*100)/100)
    #        plt.title('Syn. strength over Placefield-dist.', y=1.08, fontproperties=font)#(Final[green]), Initial[red]
    plt.xlabel('Place cell distance [m]', fontproperties=font)
    plt.ylabel('Syn. strength [nS]', fontproperties=font)
    #xlabels=[-0.2,0,0.2, 0.4]
    #    ylabels=[0,2,4,6,8]
    #plt.xticks(xlabels, xlabels, rotation='horizontal')
    #    plt.yticks(ylabels, ylabels, rotation='horizontal')
    a = gca()
    #txtY=np.min(np.array(connectionstrength)*10**9)
    #if np.max(np.array(connectionstrength0)*10**9)>txtY:
    #    txtY=np.min(np.array(connectionstrength0)*10**9)
    ii=np.where(Eps_ex_new>0)
    Nf=len(ii[0])
    ii=np.where(Eps_ex0>0)
    Ni=len(ii[0])
    #a.text(0.3, txtY, "$N^{syn}_{final}/N^{syn}_{initial}$="+str(np.round(Nf/float(Ni),2)), va='top', ha='center', fontproperties=font2)
    a.locator_params(tight=True, axis='y', nbins=5)
    a.locator_params(tight=True, axis='x', nbins=4)
    a.set_xticklabels(a.get_xticks(), fontproperties=font)
    a.set_yticklabels(a.get_yticks(), fontproperties=font)
    a.spines['top'].set_visible(False)
    a.spines['right'].set_visible(False)
    #    a.get_xaxis().tick_bottom()
    #    a.get_yaxis().tick_left()
    a.yaxis.set_ticks_position('left')
    a.xaxis.set_ticks_position('bottom')
    a.tick_params(axis='both', direction='in', length=6)
    a.xaxis.set_major_formatter(FormatStrFormatter('%.1f'))
    a.yaxis.set_major_formatter(FormatStrFormatter('%.1f'))
    plt.tight_layout()

    fig = plt.gcf()

    fig.savefig(exact_plot_path+case_name+".pdf",bbox_inches='tight', format="pdf", dpi=600)


# %% [markdown]
## Weight timecourse

# %% [code]
eval_method = "weight_dynamic/"
exact_plot_path = plot_path  + eval_method 

if not os.path.exists(exact_plot_path):
    os.mkdir(exact_plot_path)

# %% [code]
new_arr = np.asarray(temp_timdev_weights)[:,M0:M1+15,M0:M1+15].reshape(len(np.asarray(temp_timdev_weights)[:,0,0]),((M1+15-M0)**2))
connection_ids = np.where(temp_connection_matrix[M0:M1+15,M0:M1+15].flatten()>0)
new_array = np.zeros((len(np.asarray(temp_timdev_weights)[:,0,0]),np.shape(connection_ids)[1]))

for i in range(0,len(np.asarray(temp_timdev_weights)[:,0,0])):
    new_array[i,:] = new_arr[i,connection_ids]

# %% [code]
cmap = plt.cm.get_cmap('plasma')
timeaxis = np.linspace(0,sim_duration,len(np.asarray(temp_timdev_weights)[:,0,0]))

case_name = "sampling_1500_weights_"+str(flg_1)+"_"+str(flg_2)

plt.figure()
plt.title(r"Weight dynamic sampling $w_{ij}(t)$"
         "\n"
         +str(flg_1)+", "+str(flg_2))
for i in range(1000):#range(len(EpsEvC[0])):
    i=np.random.randint(0,len(new_array[0]))
    plt.plot(timeaxis,np.true_divide(new_array[:,i],1e-9), alpha=0.2, lw=0.5, color=cmap(new_array[0,i]/np.max(new_array[0,:])))
plt.xlim(2,sim_duration)
plt.ylim(ymin=0.5,ymax=13)
plt.xlabel(r"Simulation time [s]")
plt.ylabel(r"Synaptic weight [nS]")


fig = plt.gcf()
fig.savefig(exact_plot_path+case_name+".pdf",bbox_inches='tight', format="pdf", dpi=600)

# %% [markdown]
## Weight Histogram

# %% [code]
eval_method = "histograms/"
exact_plot_path = plot_path  + eval_method +"/"

if not os.path.exists(exact_plot_path):
    os.mkdir(exact_plot_path)

# %% [code]
case_name = "histogram_start_end_w_"+str(flg_1)+"_"+str(flg_2)+"_"+str(flg_3)+"ms"

title_fontsize = 14
label_fontsize = 10


plt.subplot(211)
plt.title(r'Weight distribution: {$g_{start}$},{$g_{end}$}'
          "\n"
          +str(flg_1)+" dendrites, "+str(flg_2), fontsize = title_fontsize)
hist_end, bins_end, _ = plt.hist( temp_ending_weights[temp_connection_matrix>0], bins=500, alpha = 0.2, color = plot_color, label=r'$g_{end}$', histtype = "stepfilled")
hist_start, bin_start, _ = plt.hist(temp_starting_weights[temp_connection_matrix>0], bins=500, alpha = 0.6, color = plot_color, label = r'$g_{start}$', histtype="step")

#plt.xlim(xmin=0, xmax = 0.2e-8)
#plt.ylim(0,2000)
plt.xlim(xmin=1e-9,xmax = 0.4e-8)
plt.yscale("log")
plt.ylabel("Synapse count [ct]", fontsize = label_fontsize)


# histogram on linear scale
plt.subplot(212)

plt.ylabel("Synapse count [ct]", fontsize= label_fontsize)


hist_end, bins_end, _ = plt.hist(temp_ending_weights[temp_connection_matrix>0], bins=500, alpha = 0.3, color = plot_color, label=r'$g_{end}$', histtype = "stepfilled")
hist_start, bin_start, _ = plt.hist(temp_starting_weights[temp_connection_matrix>0], bins=500, alpha = 0.6, color = plot_color, label = r'$g_{start}$',histtype = "step")
#plt.ylim(0,2000)
plt.xlim(xmin=1e-9)
plt.yscale("log")

plt.xlabel("Weight strength at synapse [S]", fontsize=label_fontsize)
plt.legend(loc='upper right', bbox_to_anchor=(1, 0.95),fancybox=True,shadow=True, ncol=1)
plt.tight_layout()


plt.savefig(exact_plot_path+case_name+".pdf",bbox_inches='tight', format="pdf", dpi=600)
