# Supplementary material for: Differences in the consolidation by spontaneous and evoked ripples in the presence of active dendrites
Source: PLoS Comput Biol. 2024 Jun 25;20(6):e1012218. doi: 10.1371/journal.pcbi.1012218 (PMC11230591; doi:10.1371/journal.pcbi.1012218)
Supplement: S1 File — Jupyter notebooks with the routines used for the described simulations. (ZIP) [file pcbi.1012218.s001.zip › Code/Simulation.ipynb]

# %% [markdown]
# LIF Network Model

# %% [markdown]
## Import Libaries

# %% [code]
#Scientific Libaries
import scipy as sc
import numpy as np
import pickle
import math
from random import sample, seed, random

#Others
import os
import time
import copy
from datetime import datetime

# Just in time compilation
from numba import njit


#Plotting Libaries
import pylab as plt
import seaborn as sns
sns.set(style="ticks")


from matplotlib.ticker import FormatStrFormatter
from matplotlib.pyplot import gca
from matplotlib.font_manager import FontProperties

#Define different Fonts
font = FontProperties()
font.set_style('italic')
font.set_family('sans-serif')
font.set_variant('small-caps')
font.set_weight('normal')
font.set_size(14)

font2 = FontProperties()
font2.set_style('italic')
font2.set_family('sans-serif')
font2.set_variant('small-caps')
font2.set_weight('normal')
font2.set_size(12)

# %% [code]
from lib.spikes_and_delays import *

# %% [markdown]
## Parameter

# %% [code]
#Units:
mV=ms=1e-3                #milli
nA=nS=nF=1e-9             #nano
dt=0.1*ms                 #timestep

#Simulation Parameter
duration=60*1000*ms          #simulation duration
#duration=200000*ms          #simulation duration


#Network Size:
network_scaling = 1 

N=int(480*network_scaling)    #2750                    #number of neurons
Ne=int(400*network_scaling)   #2500                   #excitatory neurons
Ni=N-Ne                       #inhibitory neurons

#Network Topology
p_exex=0.08               #connection probability ex.->ex.
p_exin=0.1                #connection probability eebx.->in.
p_inex=0.1                #connection probability in.->ex.
p_inin=0.02               #connection probability in.->in.


scaling_factor = 0.5

mu_exex=    0.7*nS*scaling_factor           #Mean synaptic-weight ex.->ex.
sigma_exex= 0.16*nS*scaling_factor          #Standard Deviation synaptic-weight ex.->ex.

mu_exin=    2.5*nS*scaling_factor            #Mean synaptic-weight ex.->in.
sigma_exin= 0.25*nS*scaling_factor        #Standard Deviation synaptic-weight ex.->in.

mu_inex=    1.0*nS*scaling_factor              #Mean synaptic-weight in.->ex.
sigma_inex= 0.1*nS*scaling_factor         #Standard Deviation synaptic-weight in.->ex.

mu_inin=    2.0*nS*scaling_factor              #Mean synaptic-weight in.->in.
sigma_inin= 0.2*nS*scaling_factor         #Standard Deviation synaptic-weight in.->in.

#Memory Representation:
M0=int(100*network_scaling)  #int(500)   #Neuron index for memory representation to start
M1=int(300*network_scaling)  #int(1500)  #Neuron index for memory representation to end

#Multiplicative Factor for Memory strength
strength=20
width=70*network_scaling     #100 #Width of the Feedforward structure
    
CmE=0.4*nF                #Membrane Capacitance for excitatory Neurons
gmE=25*nS                 #Membrane Conductance for excitatory Neurons
taumE=CmE/gmE             #Resulting Membrane-Time Constant for inhibitory Neurons

CmI=0.2*nF                #Membrane Capacitance for inhibitory Neurons
gmI=25*nS                 #Membrane Conductance for inhibitoryy Neurons
#taumI=CmI/gmI             #Resulting Membrane-Time Constant for inhibitory Neurons
taumI=CmI/gmI             #Resulting Membrane-Time Constant for inhibitory Neurons

Vt=-45*mV                 #Spiking-threshold
Vr=-65*mV                 #Reset Membrane potential after a spike
Vrest=-65*mV              #Resting Membrane potential
refractory=3*ms           #Refractory period


#Synaptic and Dendritic Parameter
taue=3*ms                 #time constant of excitatory postsynaptic-current
taui=3*ms                 #time constant of inhibitory postsynaptic-current       
Axodelay=3*ms             #Axonal conduction delay
Dendrdelay=3*ms           #Dendritic delay
Eex=0*mV#-15*mV           #Reversal Potential for excitatory synapses
Ein=-75*mV#-65*mV         #Reversal Potential for inhibitory synapses


# Dendritic Spike

#Thetab=8.65*nS*0.7            #Dendritic Spiking Threshold
#dendrite_scaling = 1.8

A=55*nA
B=64*nA
C=9*nA
Tds_1=0.2*ms
Tds_2=0.3*ms
Tds_3=0.7*ms
DenRef = 50  #dendritic refractory period in steps

def NLdendrites(t):
    return (-A*np.exp(-t/Tds_1)+B*np.exp(-t/Tds_2)-C*np.exp(-t/Tds_3))

#Synaptic Plasticity Parameter:

TauSyn=3*10**-3
TauP=1*10**-3
TauM=20*10**-3
AP=1.2
AM=-1

etaSS=1e-12 #etaSS=4*10**-12*0.15            #Synaptic Scaling Learning Rate
eta=1.2e-10 #eta=12*10**-11                  #STDP Learning Rate


#Neural Background
#I0=np.ones(N)*0.25*nA     #Constant Background Current Amplitude
I0=np.ones(N)*0.38*nA     #Constant Background Current Amplitude
sigma=3*mV                #Standard Deviation of Gaussian White Noise Background


print(duration)
its=int(duration/dt)      #Resulting Number of Simulation Steps

ActiveDendrites=1       #Dendritic Spikes turned on/off
STDP = 1


case_ct =4

# %% [code]
temp_seed = 42
save_path = "test/42/"


if not os.path.exists(save_path):
    os.makedirs(save_path)

# %% [markdown]
### Parameters for cases

# %% [code]
def set_case(case_ct):
    #Units:
    mV=ms=1e-3                #milli
    nA=nS=nF=1e-9             #nano
    dt=0.1*ms                 #timestep
    
    if case_ct == 0:
        dendrite_scaling = 1.4
        flg_1 = "numb"
        flg_2 = "spontaneous"
        flg_3 = "na"
        plot_color = "tab:orange"
        spontaneous = 1
        induced = 0
        numb = 1
        sensitive = 0  
        t_plus = "na"
        t_next = 1100*ms
        
    elif case_ct == 1:
        dendrite_scaling = 1.4
        flg_1 = "numb"
        flg_2 = "induced"
        flg_3 = "70"
        plot_color = "tab:red"
        spontaneous = 0
        induced = 1
        numb = 1
        sensitive = 0
        t_plus  =  "na"
        t_next  = 1100*ms

    elif case_ct == 2:
        dendrite_scaling = 1
        flg_1 = "sensitive"
        flg_2 = "spontaneous"
        flg_3 = "na"
        plot_color = "tab:blue"
        spontaneous = 1
        induced = 0
        numb = 0
        sensitive = 1
        t_plus = "na"
        t_next =  1100*ms
    elif case_ct == 3:
        dendrite_scaling = 1
        flg_1 = "sensitive"
        flg_2 = "induced"
        flg_3 = "70"
        plot_color = "tab:green"
        spontaneous = 0
        induced = 1
        numb = 0
        sensitive = 1
        t_plus  = "na"
        t_next  = 1100*ms
    elif case_ct == 4:
        dendrite_scaling = 1
        flg_1 = "progression"
        flg_2 = "progression"
        flg_3 = "70"
        plot_color = "tab:purple"
        spontaneous = 0
        induced = 1
        numb = 0
        sensitive = 1
        t_plus  = "na"
        t_next  = 1100*ms

        
    Thetab=8.65*nS*0.7*1.2*dendrite_scaling   #Dendritic Spiking Threshold
    
    print("Case: "+str(case_ct+1)+"/4")
    print(""+str(flg_1)+","+str(flg_2)+", "+str(dendrite_scaling)+", "+str(t_plus))
    return numb, sensitive, spontaneous, induced, Thetab, flg_1,flg_2,flg_3,plot_color, t_plus, t_next

# %% [code]
numb,sensible,spontaneous,induced,Thetab,flg_1,flg_2,flg_3,plot_color,  t_plus, t_next = set_case(case_ct)

# %% [code]
def WPost(Dt, eta):
    
    TauPT=TauSyn*TauP/(TauSyn+TauP)
    TauMT=TauSyn*TauM/(TauSyn+TauM)

    return (np.exp(-np.abs(Dt)/TauSyn)*(AP*(1+np.abs(Dt)/TauPT)+AM*(1+np.abs(Dt)/TauMT)))*eta

def WPre(Dt, eta):
       
    return 1*(AP*np.exp(-np.abs(Dt)/TauP)+AM*np.exp(-np.abs(Dt)/TauM))*eta


def SS(W_ex, dt, rate, etaSS):
    
    W_ex[[W_ex.index[W_ex.column[W_ex.index]<Ne],'predefined']] += ((W_ex[[W_ex.index,'predefined']]/nS)**2 * \
                                                                    (0-rate[W_ex.row])*etaSS*dt)[W_ex.column[W_ex.index]<Ne]
    W_ex[[W_ex.index[W_ex[[W_ex.index,'predefined']]<0],'predefined']]=10**-10
        
    return  W_ex[[W_ex.index,'predefined']]

# %% [markdown]
### Create Network

# %% [code]
def create_Network(N, N_ex, p_exex, p_exin, p_inex, p_inin, mu_exex, mu_exin, mu_inex, mu_inin, sigma_exex, sigma_exin, sigma_inex, sigma_inin):
    
    Adj_ex=np.zeros((N,N))
    Adj_in=np.zeros((N,N))
    Eps_ex=np.zeros((N,N))
    Eps_in=np.zeros((N,N))

    rn=np.random.rand(N,N)

    pexex=np.zeros((N,N))
    pexin=np.zeros((N,N))
    pinex=np.zeros((N,N))
    pinin=np.zeros((N,N))
    pexex[0:N_ex,0:N_ex]=np.random.normal(mu_exex, sigma_exex, (N_ex,N_ex))
    pexin[0:N_ex,N_ex:N]=np.random.normal(mu_exin, sigma_exin, (N_ex, N-N_ex))
    pinex[N_ex:N,0:N_ex]=np.random.normal(mu_inex, sigma_inex, (N-N_ex,N_ex))
    pinin[N_ex:N,N_ex:N]=np.random.normal(mu_inin, sigma_inin, (N-N_ex,N-N_ex))
    
    ii=np.where(rn<=p_exex)
    Eps_ex[ii]=pexex[ii]
    ii=np.where(rn<=p_exin)
    Eps_ex[ii]=Eps_ex[ii]+pexin[ii]
    
    ii=np.where(rn<=p_inex)
    Eps_in[ii]=pinex[ii]
    ii=np.where(rn<=p_inin)
    Eps_in[ii]=Eps_in[ii]+pinin[ii]

    ii=np.where(Eps_ex>0)
    Adj_ex[ii]=1
    ii=np.where(Eps_in>0)
    Adj_in[ii]=1
    
    for i in range(N):
        Eps_ex[i][i]=0
        Eps_in[i][i]=0
        Adj_ex[i][i]=0
        Adj_in[i][i]=0
                  
    return Adj_in, Adj_ex, Eps_ex, Eps_in

# %% [markdown]
### Embed Feedforward structure

# %% [code]
def FeedF(strength, width, Eps_ex, Npf0, Npf1):
    
    for i in range(Npf0,Npf1):
        Eps_ex[i, i:i+int(width)]+=+Eps_ex[i, i:i+int(width)]*strength

    return Eps_ex

def FF(x, M0, width):

    A=(4*width/(6*width))**(4*width/(6*width-4*width))-(4*width/(6*width))**(6*width/(6*width-4*width))
    
    if x>int(M0):
        f=1/A*(np.exp(-(x-M0)/(6*width))-np.exp(-(x-M0)/(4*width)))
        if f<0:
            f=0
    else:
        f=0

    return f

def IFF(x, M0, width):

    A=(8*width/(12*width))**(8*width/(12*width-4*width))-(8*width/(12*width))**(8*width/(12*width-8*width))
    
    if x<int(M0):
        f=1/A*(-np.exp(-(-x+M0)/(12*width))+np.exp(-(-x+M0)/(8*width)))
    else:
        f=0

    return f

# %% [markdown]
##  Initialize Simulation

# %% [code]
# set seed in order to have identical results for everything that follows.
seed(temp_seed)
np.random.seed(temp_seed)

#Create Network
Adj_in, Adj_ex, Eps_ex, Eps_in=create_Network(N, Ne, p_exex, p_exin, p_inex, p_inin, mu_exex, mu_exin, mu_inex, mu_inin, sigma_exex, sigma_exin, sigma_inex, sigma_inin)

width=3.5*network_scaling
for i in range(M0,M1):
    for j in range(i,i+int(50*width)):
        Eps_ex[i, j]=Eps_ex[i, j]+FF(j, i, width)*Eps_ex[i, j]*strength

    for j in range(i-int(50*width),i):
        if strength<=4:
            Eps_ex[i, j]=Eps_ex[i, j]+IFF(j, i, width)*Eps_ex[i, j]*strength/4
        if strength>4:
            Eps_ex[i, j]=Eps_ex[i, j]+IFF(j, i, width)*Eps_ex[i, j]*1


Eps_ex0=copy.copy(Eps_ex)
Eps_in0=copy.copy(Eps_in)


#Create Spike container
Axodelaysteps=int(Axodelay/dt)
Dendrdelaysteps=int(Dendrdelay/dt)
refracsteps=int(refractory/dt)
spikecontainer=SpikeContainer((N)*(Axodelaysteps+Dendrdelaysteps)+1, Axodelaysteps+Dendrdelaysteps+1)   #Define size of the SpikeContainer
Dendrspikecontainer=SpikeContainer((N)*Dendrdelaysteps, Dendrdelaysteps+1)    #Define size of the SpikeContainer

#Create CSRC-Array from Weight-Matrix
W_ex=CSRCMatrix(N, Eps_ex)
W_in=CSRCMatrix(N, Eps_in)

#State variables
S=np.zeros((5,N))
S[0,:]=sc.rand(N)*(Vt-Vr)+Vr #Initialisation: uniform between reset and threshold


Theta20=np.zeros((N,20))
Theta=np.zeros(N)
DS=np.zeros(N)
DR=np.zeros(N)
DT=-np.ones(N)*10000
Spike=np.ones(N)*10000

rateW=5000
Spiketimes=np.zeros((N,rateW))
SpikeBinary=np.zeros(N)
rate=np.zeros(N)
Dstim=0

Pre_arrival=np.ones(N)*-10


#set starting time
t=int(0*ms)
tst=0

# %% [raw]
## This is used for sanity checking with the Lightweight model. 
# It draws 10 connections from the FF-structure and finds corresponding forward neurons.  
#These are monitored in detail regarding voltage etc. to see if Lw Model produces same activity and vice versa.

Connections_tilde = Adj_ex + Adj_in

single_n_idx = 160


from_idx = [160,162,164,166,168,170,172,174,176,178]
connect_to = []

for i in from_idx:
    single_n_idx = i
    for j in range(single_n_idx, 300):
        if int(Connections_tilde[single_n_idx][j]) == 0:
            j+=1
        else:
            connect_to.append(j)
            break 
    i+=1


connection_dict = dict(zip(from_idx, connect_to))
u_init_post = dict(zip(connect_to,S[0,connect_to]))
u_init_pre = dict(zip(from_idx,S[0,from_idx]))

print(connection_dict)

pickle.dump( u_init_post, open( save_path+"u_init_post.p", "wb" ) )
pickle.dump( u_init_pre, open( save_path+"u_init_pre.p", "wb" ) )
pickle.dump( connection_dict, open( save_path+"connection_dict.p", "wb" ) )
pickle.dump( connect_to, open( save_path+"connect_to.p", "wb" ) )

# %% [code]
spike_monitor=[]       # Empty list of spikes

dendritic_spike_ct = 0


EpsEv=[]
EpsEv0=[]
EpsEvC=[]
EpsTime=[]

EpsEv_sample = []
EpsEv0_sample = []
EpsEvC_sample = []
EpsTime_sample = []

# %% [markdown]
### External stimulation

# %% [code]
final_theta=[]
piece_size=int(0.5/dt)         #simulation duration

for i in range(0,int(duration/(piece_size*dt))+2):
    f = np.random.uniform(9,14.5)
    piece=np .linspace(0, 500*ms,piece_size)
    signal = np.add(np.sin(2 * np.pi * f * piece),1.5)
    if (i % 2) == 0:
        final_theta.extend(signal)
    else:
        final_theta.extend(signal)

# %% [markdown]
### Simulation loop

# %% [code]
dendrite_flg        = flg_1
artificial_swrs_flg = flg_2
dendritic_counter   = np.zeros((N))
somatic_counter     = np.zeros((N))

start=time.process_time()
DelaySpikes=[]
DendrDelaySpikes=[]
Eps_ex_timedep  = []
g_whitenoise_ex=np.zeros((400))


# Crate the parameter array which is accessed in order to draw the values for changing parameters 
# for repeating simulations.

Thetab_var  = Thetab
Thetab_array = np.ones((480))*Thetab
pickle.dump( Thetab, open( save_path+"Thetab_var.p", "wb" ) )


while t<duration:
    
    # Output time
    if np.mod(tst,int(its/60))==0:
        print('Timestep: ', int((duration-t)/dt))
        print('rate: ', np.sum(rate[0:Ne])/Ne)
    
    
    # Progression of simulation conditions
    if case_ct==4:
        # Stop external stim after 1/3
        if np.abs(t - duration/3)<dt:
            induced = 0
        # Set lower excitability after 2/3
        if np.abs(t - 2*duration/3)<dt:
            Thetab=8.65*nS*0.7*1.2 * 1.4


    # External Stimulation
    if induced==1:
        g_whitenoise_ex[M0:M0+50] = (sigma*np.random.normal(loc=0.0, scale=1.0, size=50)*np.sqrt(dt/taumE))*(final_theta[tst]/1.4)
        #g_whitenoise_ex[M0+100:M0+150] = (sigma*np.random.normal(loc=0.0, scale=1.0, size=50)*np.sqrt(dt/taumE))*(final_theta[tst-150]/1.5)
        g_whitenoise_ex[M0+100:M0+150] = (sigma*np.random.normal(loc=0.0, scale=1.0, size=50)*np.sqrt(dt/taumE))

        g_whitenoise_ex[:M0] =           sigma*np.random.normal(loc=0.0, scale=1.0, size=M0)*np.sqrt(dt/taumE)      
        g_whitenoise_ex[M0+50:M0+100] =  sigma*np.random.normal(loc=0.0, scale=1.0, size=50)*np.sqrt(dt/taumE)
        g_whitenoise_ex[M0+150:Ne] =     sigma*np.random.normal(loc=0.0, scale=1.0, size=Ne-(M0+150))*np.sqrt(dt/taumE)
    else:
        g_whitenoise_ex = sigma*np.random.normal(loc=0.0, scale=1.0, size=Ne)*np.sqrt(dt/taumE)   
    
    if t==0:
        g_whitenoise_ex = sigma*np.random.normal(loc=0.0, scale=1.0, size=Ne)*np.sqrt(dt/taumE)

        
        
    SpikeBinary=np.zeros(N)
    


    # record weights in "time-window-of-interest"
    if np.mod(tst,int(its/60))==0:
        #save weight matrix
        Eps_ex_update =  np.zeros((N,N))
        for i in range(N):
            Eps_ex_update[i][W_ex[[i,'row-i']]]=W_ex[[i,'row-w']]

        Eps_ex_timedep.append(Eps_ex_update)
    
    # turn "on" activity of dendrites after 1s
    if ActiveDendrites==1 and t>1000*ms:
        Theta=np.sum(Theta20, axis=1) # Theta has shape 480, Theta20 has shape (480,20)
        dendr_spikes,=(Theta>Thetab).nonzero()
        Dendrspikecontainer.push(dendr_spikes)
            
        delayed_Dendrspikes=Dendrspikecontainer[[Dendrdelaysteps,'getitem']]
        Theta20[::,tst%20]=0
        for i in delayed_Dendrspikes:
            if DR[i]<=0:
                DR[i]= DenRef # dendritic refractory period in STEPS!
                DT[i]=t  # set timestamp of dendritic spiking for ith dendritic spike within delayed_Dendrspikes

        DR-=1
        #if (t-DT[:]) <= float(0):
        # count dendritic spikes an count in array of shape N
        dspk_idx = np.where(((t-DT[:])<=float(0)))[0]
        dendritic_counter[dspk_idx] += 1
        del dspk_idx

        DS=NLdendrites(t-DT)
        
        
        
    # Neuron state updates
    S[0][0:Ne]+=((Vrest-S[0][0:Ne])*gmE+(S[1][0:Ne]*(Eex-S[0][0:Ne])+S[2][0:Ne]*(Ein-S[0][0:Ne])+I0[0:Ne]+DS[0:Ne]))/CmE*dt+g_whitenoise_ex
    
    g_whitenoise_inh = sigma*np.random.normal(loc=0.0, scale=1.0, size=Ni)*np.sqrt(dt/taumI)

    S[0][Ne:N]+=((Vrest-S[0][Ne:N])*gmI+(S[1][Ne:N]*(Eex-S[0][Ne:N])+S[2][Ne:N]*(Ein-S[0][Ne:N])+I0[Ne:N]+DS[Ne:N]))/CmI*dt+g_whitenoise_inh

    S[1]*= np.exp(-dt/taue)

    S[2]*= np.exp(-dt/taui)
    
    # no state variables, just for saving purposes.
    S[3]*= np.exp(-dt/taue)
    S[4]*= np.exp(-dt/taue)
    
    #Threshold
    all_spikes,=(S[0,:]>Vt).nonzero() #get indices of all neurons that crossed the threshold
    spikecontainer.push(all_spikes) #push indeces of all neurons that spiked into spikecontainer
    Spike[all_spikes]=t # Spike is shape 480
    SpikeBinary[all_spikes]=1 # SpikeBinary is shape 480

    #Reset neurons after spiking
    S[0,spikecontainer[[[0,refracsteps], 'getslice']]]=Vr #reset all neurons that spiked within the last 5ms to the reset potential (0 is the current time)

    #Compute Firing Rate
    rate=(rate*(rateW*dt)+SpikeBinary-Spiketimes[::, tst%rateW])/(rateW*dt)
    Spiketimes[::, tst%rateW]=SpikeBinary # Spiketimes shape 480,5000

    if t>0*ms:
        #Propagation of Spikes to Soma
        delayed_spikes=spikecontainer[[Axodelaysteps+Dendrdelaysteps,'getitem']] #gives the indices of all neurons that fired 5ms ago

        #Update Excitatory Synapses
        spikes=delayed_spikes[delayed_spikes<Ne] #get all spikes from excitatory neurons that fired 5ms ago
        for i in spikes:
            S[1,W_ex[[i,'row-i']]]+=W_ex[[i,'row-w']] #adjust the excitatory synaptic conductivity by the excitatory weight

        #Update Inhibitory Synapses
        spikes=delayed_spikes[delayed_spikes>=Ne] #get all spikes from inhibitory neurons that fired 5ms ago

        for i in spikes:
            S[2,W_in[[i,'row-i']]]+=W_in[[i, 'row-w']] #adjust the inhibitory synaptic conductivity by the inhibitory weight

        #Propagation of Spikes to Synapse
        delayed_spikes=spikecontainer[[Axodelaysteps,'getitem']]
        spikes=delayed_spikes[delayed_spikes<Ne]  

        for i in spikes:
            Theta20[W_ex[[i,'row-i']],tst%20]+=W_ex[[i,'row-w']]
            
        Pre_arrival[spikecontainer[[Axodelaysteps, 'getitem']]] = t

        
        # Plasticity is off the first and last second
        if t>1000*ms and t<duration-1000*ms:
            for i in spikes:
                DtPre=t-Spike[W_ex[[i,'row-i']][(W_ex[[i,'row-i']]<Ne).nonzero()]] # row is pre syn neuron
                W_ex[[i,'row-w']][(W_ex[[i,'row-i']]<Ne).nonzero()]+=WPre(DtPre, eta)
                W_ex[[i,'row-w']][W_ex[[i,'row-w']]<0]=10**-10
                
            for i in all_spikes[all_spikes<Ne]:
                DtPost=t-Pre_arrival[W_ex[[i,'column-i']]] #column is post syn neuron
                W_ex[[i,'column-w']]+=WPost(DtPost, eta)
                W_ex[[i,'column-w']][W_ex[[i,'column-w']]<0]=10**-10

            if np.mod(tst,100)==0:
                W_ex[[W_ex.index,'predefined']]=SS(W_ex, dt*100, rate, etaSS)

    #Spike Monitor
    spike_monitor+=[(j,t) for j in all_spikes] #save all spikes in the spike monitor array for later plotting

    #Update time
    t=tst*dt
    tst+=1

    # Log weight 
    if np.mod(int(tst),int(its/60))==0:
        for i in range(0,N):
            EpsEv.append(copy.copy((W_ex[[i,'row-w']])[(W_ex[[i,'row-i']]<Ne).nonzero()]))
            EpsTime.append(t)
        for j in range(0,N):
            EpsEv0.extend(copy.copy((W_ex[[j,'row-w']])[(W_ex[[j,'row-i']]<Ne).nonzero()]))
        EpsEvC.append(EpsEv0)

# %% [markdown]
### Saving Simulation Results

# %% [code]
index,Time=zip(*spike_monitor)

allspikes_sorted =  []  
for i in range(0,N):
    n_index = i
    n_index_list = []
    for item in spike_monitor:
        if item[0] == n_index:
            n_index_list.append(item)
    allspikes_sorted.append(n_index_list)
    
for n_idx in range(0,N):
    somatic_counter[n_idx] = len(allspikes_sorted[n_idx][:])

# %% [code]
## updating Eps_ex und Eps_in
Eps_in_end = np.zeros((N,N))
for i in range(N):
    Eps_in_end[i][W_in[[i,'row-i']]]=W_in[[i,'row-w']]
    
Eps_ex_end=np.zeros((N,N))
for i in range(N):
    Eps_ex_end[i][W_ex[[i,'row-i']]]=W_ex[[i,'row-w']]
    
starting_weights_matrix = Eps_ex0+Eps_in0
ending_weights_matrix = Eps_ex_end+Eps_in_end
timedep_weights_matrix = Eps_ex_timedep
Connections_tilde = Adj_ex + Adj_in

temp_starting_weights = starting_weights_matrix
temp_ending_weights = ending_weights_matrix
delta_weights = np.subtract(temp_ending_weights,temp_starting_weights)    


print("Case ct: "+str(case_ct))


case_name_start = "starting_weights_matrix_"+str(flg_1)+"_"+str(flg_2)+"_"+str(flg_3)+"ms_raw.p"
pickle.dump( starting_weights_matrix, open(save_path+case_name_start, "wb" ) )
print(case_name_start)

case_name_timedev = "timdev_weights_matrix_"+str(flg_1)+"_"+str(flg_2)+"_"+str(flg_3)+"ms_raw.p"
pickle.dump( timedep_weights_matrix, open(save_path+case_name_timedev, "wb" ) )
print(case_name_timedev)

case_name_end = "ending_weights_matrix_"+str(flg_1)+"_"+str(flg_2)+"_"+str(flg_3)+"ms_raw"".p"
pickle.dump( ending_weights_matrix, open(save_path+case_name_end, "wb" ) )
print(case_name_end)

case_name_connection_matrix = "connection_matrix_"+str(flg_1)+"_"+str(flg_2)+"_"+str(flg_3)+"ms_raw.p"
pickle.dump( Connections_tilde, open(save_path+case_name_connection_matrix, "wb" ) )
print(case_name_connection_matrix)


print(" ")
case_name_allspikes = "allspikes_"+str(flg_1)+"_"+str(flg_2)+"_"+str(flg_3)+"ms_raw.p"
pickle.dump( spike_monitor, open(save_path+case_name_allspikes, "wb" ) )
print(case_name_allspikes)


case_name_allspikes_sorted = "allspikes_sorted_"+str(flg_1)+"_"+str(flg_2)+"_"+str(flg_3)+"ms_raw.p"
pickle.dump( allspikes_sorted, open(save_path+case_name_allspikes_sorted, "wb" ) )
print(case_name_allspikes_sorted)


case_name_dendrite_count = "dendrite_count_"+str(flg_1)+"_"+str(flg_2)+"_"+str(flg_3)+"ms_raw.p"
print(case_name_dendrite_count)
pickle.dump( dendritic_counter, open(save_path+case_name_dendrite_count, "wb" ) )


case_name_soma_count = "soma_count_"+str(flg_1)+"_"+str(flg_2)+"_"+str(flg_3)+"ms_raw.p"
print(case_name_soma_count)
pickle.dump( somatic_counter, open(save_path+case_name_soma_count, "wb" ) )


print(" ")
print("Dumping finished")

# %% [code]


# %% [code]
